# Supplementary material for: Comparative analysis of microRNA profiles between adult Ascaris lumbricoides and Ascaris suum
Source: BMC Vet Res. 2014 Apr 27;10:99. doi: 10.1186/1746-6148-10-99 (PMC4021693; doi:10.1186/1746-6148-10-99)
Supplement: Additional file 1: Table S1 — Shared and strain-specific miRNA with their predicated target of Ascaris lumbricoides and A. suum. [file 1746-6148-10-99-S1.xls]

## Sheet: Shared
Name of miRNA	Length of miRNA	Total number of target	Best matched target	Length of the target	Mfe (Kcal/mol)	P-value
asu-let-7-3p	23	214	gi|91104893|gb|EB186936.1|EB186936	394	-35.3	0.000337
asu-let-7-5p	22	22	gi|17971689|gb|BM278431.1|BM278431	592	-30.9	0.003738
asu-lin-4-3p	23	245	gi|27588792|gb|CB014056.1|CB014056	608	-35.6	0.001001
asu-lin-4-5p	21	262	gi|256665176|gb|GO254863.1|GO254863	592	-35.9	0.000435
asu-miR-1*-3p	21	1265	gi|17994075|gb|BM285033.1|BM285033	157	-26.3	0.002302
asu-miR-1*-5p	22	976	gi|21058508|gb|BQ382994.1|BQ382994	558	-30.3	0.00474
asu-miR-100a-3p	23	174	gi|171289398|gb|FE919306.1|FE919306	580	-38.4	0.000219
asu-miR-100a-5p	24	20	gi|20076839|gb|BQ095622.1|BQ095622	617	-32.9	0.00326
asu-miR-100b-3p	22	108	gi|15786436|gb|BI783544.1|BI783544	349	-33.6	0.000473
asu-miR-100b-5p	24	28	gi|171289666|gb|FE919583.1|FE919583	571	-31	0.005198
asu-miR-100c-3p	21	385	gi|23261772|gb|BU605602.1|BU605602	389	-38.1	4.7e-05
asu-miR-100c-5p	23	32	gi|171279847|gb|FE913579.1|FE913579	645	-33.1	0.003159
asu-miR-100d-5p	23	279	gi|27925934|gb|CB100127.1|CB100127	128	-35.7	1.8e-05
asu-miR-100e-3p	22	422	gi|24467132|gb|CA304073.1|CA304073	451	-37.5	0.000159
asu-miR-100e-5p	23	266	gi|171273282|gb|FE909550.1|FE909550	634	-35	0.001154
asu-miR-1175*-3p	24	43	gi|27470114|gb|CA953754.1|CA953754	639	-32.9	0.002279
asu-miR-1175*-5p	23	354	gi|171283857|gb|FE913766.1|FE913766	647	-36.9	0.000445
asu-miR-133*-3p	22	132	gi|17971224|gb|BM277966.1|BM277966	621	-36.1	0.000403
asu-miR-133*-5p	24	150	gi|171289144|gb|FE918123.1|FE918123	446	-35.9	0.000385
asu-miR-236-3p	22	16	gi|17991884|gb|BM282842.1|BM282842	624	-31.1	0.003614
asu-miR-236-5p	22	6	gi|171287527|gb|FE918067.1|FE918067	472	-35.4	0.000189
asu-miR-250*-3p	22	11	gi|15498099|gb|BI594612.1|BI594612	537	-33.1	0.00094
asu-miR-250*-5p	23	150	gi|171273259|gb|FE910114.1|FE910114	746	-34.4	0.001896
asu-miR-279c-3p	22	14	gi|256663990|gb|GO254614.1|GO254614	385	-32.7	0.000917
asu-miR-2b-3p	22	28	gi|171288731|gb|FE917580.1|FE917580	255	-30.2	0.001612
asu-miR-2b-5p	20	3	gi|24466539|gb|CA303480.1|CA303480	621	-28.9	0.006383
asu-miR-36a-3p	22	18	gi|18849937|gb|BM569039.1|BM569039	253	-30.4	0.001118
asu-miR-36a-5p	23	242	gi|171284001|gb|FE913480.1|FE913480	738	-37.8	0.000397
asu-miR-375*-5p	23	21	gi|18686309|gb|BM515166.1|BM515166	472	-30.5	0.003871
asu-miR-43a*-3p	23	36	gi|256665170|gb|GO254857.1|GO254857	643	-32	0.003591
asu-miR-43a*-5p	20	8	gi|18686327|gb|BM515184.1|BM515184	114	-28.6	0.000198
asu-miR-43b-3p	22	41	gi|27759220|gb|CB039976.1|CB039976	265	-30.8	0.000748
asu-miR-43b-5p	23	282	gi|17992379|gb|BM283337.1|BM283337	503	-37.6	0.000221
asu-miR-43c-1*-5p	23	98	gi|171275923|gb|FE911449.1|FE911449	467	-35.2	0.000618
asu-miR-43c-2*-5p	23	63	gi|171275923|gb|FE911449.1|FE911449	467	-35.5	0.000415
asu-miR-43e-3p	22	36	gi|15497925|gb|BI594438.1|BI594438	422	-30.8	0.002091
asu-miR-43e-5p	24	654	gi|171286223|gb|FE915711.1|FE915711	370	-40.9	2.7e-05
asu-miR-44a*-3p	21	6	gi|18687793|gb|BM516650.1|BM516650	493	-28.7	0.008936
asu-miR-44a*-5p	21	236	gi|20076569|gb|BQ095352.1|BQ095352	593	-36.2	0.000273
asu-miR-49*-3p	22	135	gi|171288919|gb|FE919461.1|FE919461	670	-36.4	0.000285
asu-miR-49*-5p	25	35	gi|27471426|gb|CA955066.1|CA955066	223	-33.2	0.00044
asu-miR-5342-3p	23	64	gi|17990985|gb|BM281943.1|BM281943	355	-32.4	0.000782
asu-miR-5342-5p	23	3	gi|171285005|gb|FE914359.1|FE914359	69	-29.9	5.5e-05
asu-miR-5345a-3p	21	489	gi|20077324|gb|BQ096107.1|BQ096107	624	-33.7	0.00129
asu-miR-5345a-5p	22	558	gi|17990064|gb|BM281022.1|BM281022	566	-36.2	0.00041
asu-miR-5345b-3p	21	202	gi|171280033|gb|FE913877.1|FE913877	628	-32.3	0.002431
asu-miR-5345b-5p	21	116	gi|21058848|gb|BQ383334.1|BQ383334	303	-36.8	3.3e-05
asu-miR-5346*-3p	21	34	gi|10803942|gb|BF050046.1|BF050046	442	-30.8	0.002473
asu-miR-5346*-5p	22	616	gi|20076953|gb|BQ095736.1|BQ095736	545	-35.8	0.000489
asu-miR-5347-3p	23	298	gi|171284867|gb|FE916694.1|FE916694	327	-36.8	0.000179
asu-miR-5347-5p	22	388	gi|171288799|gb|FE919241.1|FE919241	449	-36.6	0.0003
asu-miR-5350a-3p	22	13	gi|23263061|gb|BU606876.1|BU606876	257	-30.3	0.001061
asu-miR-5350a-5p	22	45	gi|21056545|gb|BQ381038.1|BQ381038	403	-30.5	0.00203
asu-miR-5350b-3p	22	62	gi|171276029|gb|FE914031.1|FE914031	654	-31.9	0.003906
asu-miR-5350b-5p	22	20	gi|27759421|gb|CB040177.1|CB040177	658	-30.8	0.004568
asu-miR-5350c-3p	22	58	gi|21056266|gb|BQ380752.1|BQ380752	383	-36.4	0.000136
asu-miR-5352-3p	23	70	gi|15497775|gb|BI594288.1|BI594288	606	-34.6	0.00093
asu-miR-5352-5p	22	304	gi|15497632|gb|BI594145.1|BI594145	422	-35	0.000325
asu-miR-5353-3p	23	111	gi|20077003|gb|BQ095786.1|BQ095786	573	-35.2	0.000474
asu-miR-5356a*-3p	23	361	gi|171288992|gb|FE919486.1|FE919486	616	-40.3	7e-05
asu-miR-5356a*-5p	23	38	gi|171291713|gb|FE917208.1|FE917208	393	-32.5	0.00151
asu-miR-5356b-3p	23	87	gi|27926503|gb|CB100696.1|CB100696	376	-34.2	0.000535
asu-miR-5356b-5p	23	28	gi|171284339|gb|FE916671.1|FE916671	622	-32.8	0.002983
asu-miR-5357-3p	22	36	gi|16747204|gb|BM033633.1|BM033633	540	-34.1	0.000676
asu-miR-5357-5p	22	36	gi|171291633|gb|FE919689.1|FE919689	567	-32.2	0.001868
asu-miR-5358a-3p	23	78	gi|171291049|gb|FE919644.1|FE919644	208	-32.3	0.000317
asu-miR-5358a-5p	24	146	gi|18687523|gb|BM516380.1|BM516380	193	-37.3	2e-05
asu-miR-5358b-3p	22	25	gi|21057241|gb|BQ381727.1|BQ381727	547	-33	0.001277
asu-miR-5358b-5p	23	495	gi|171280871|gb|FE912101.1|FE912101	323	-34.7	0.000335
asu-miR-5361-3p	22	53	gi|15497595|gb|BI594108.1|BI594108	256	-32.9	0.000217
asu-miR-5361-5p	22	45	gi|27002890|gb|CA850153.1|CA850153	391	-32.7	0.000719
asu-miR-5362-3p	22	189	gi|15786365|gb|BI783473.1|BI783473	482	-38.2	7.3e-05
asu-miR-5362-5p	23	31	gi|27588667|gb|CB013931.1|CB013931	725	-32.4	0.003591
asu-miR-5363-3p	22	295	gi|19555795|gb|BM964439.1|BM964439	611	-37.2	0.000242
asu-miR-5363-5p	24	13	gi|27759699|gb|CB040455.1|CB040455	570	-31.6	0.005161
asu-miR-5364-3p	22	21	gi|256665170|gb|GO254857.1|GO254857	643	-31	0.003001
asu-miR-5364-5p	25	29	gi|171280357|gb|FE913113.1|FE913113	195	-33.6	0.000204
asu-miR-5366-3p	22	419	gi|20077071|gb|BQ095854.1|BQ095854	498	-36.7	0.000149
asu-miR-5366-5p	22	49	gi|17971375|gb|BM278117.1|BM278117	483	-30.9	0.001663
asu-miR-56-3p	21	29	gi|15497384|gb|BI593897.1|BI593897	561	-32	0.002543
asu-miR-67-3p	24	78	gi|18053871|gb|BM319529.1|BM319529	548	-37.5	0.00023
asu-miR-67-5p	25	914	gi|17991365|gb|BM282317.1|BM282317	510	-39.9	0.000103
asu-miR-750-3p	23	36	gi|20077020|gb|BQ095803.1|BQ095803	471	-32.1	0.001656
asu-miR-750-5p	22	125	gi|15497645|gb|BI594158.1|BI594158	484	-35.4	0.000406
asu-miR-7-5p	24	27	gi|171270803|gb|FE907125.1|FE907125	523	-33.4	0.001167
asu-miR-79*-3p	22	273	gi|171280723|gb|FE912603.1|FE912603	689	-30.9	0.00417
asu-miR-79*-5p	22	50	gi|10803903|gb|BF050007.1|BF050007	719	-32.7	0.002014
asu-miR-791-3p	21	268	gi|15497998|gb|BI594511.1|BI594511	574	-38.1	0.000113
asu-miR-81a-3p	22	8	gi|22139981|gb|BQ835667.1|BQ835667	395	-32.7	0.000434
asu-miR-81b-3p	22	44	gi|20076184|gb|BQ094967.1|BQ094967	563	-31.6	0.003322
asu-miR-81b-5p	22	226	gi|17991923|gb|BM282881.1|BM282881	344	-34.2	0.00036
asu-miR-81c-3p	22	11	gi|171272335|gb|FE907840.1|FE907840	474	-31.3	0.002437
asu-miR-81c-5p	21	98	gi|20076184|gb|BQ094967.1|BQ094967	563	-33.1	0.001112
asu-miR-83-3p	22	23	gi|171289521|gb|FE919804.1|FE919804	704	-30.1	0.005443
asu-miR-83-5p	23	40	gi|27002731|gb|CA850076.1|CA850076	517	-32.7	0.001474
asu-miR-86-3p	22	117	gi|17994309|gb|BM285267.1|BM285267	534	-35.4	0.000512
asu-miR-86-5p	24	85	gi|15786762|gb|BI783870.1|BI783870	451	-34.6	0.000513
asu-miR-9*-3p	23	95	gi|17989974|gb|BM280932.1|BM280932	341	-34.1	0.000332
asu-miR-9*-5p	23	26	gi|18053709|gb|BM319367.1|BM319367	211	-29.6	0.001164
asu-miR-993-3p	22	66	gi|17991000|gb|BM281958.1|BM281958	465	-34.2	0.000694
bma-miR-228-5p	23	12	gi|15498061|gb|BI594574.1|BI594574	379	-30.4	0.003216
miR-novel-share-015-5p	23	13	gi|315703549|gb|ES291048.1|ES291048	458	-30.7	0.003359
miR-novel-share-031-3p	22	37	gi|171280703|gb|FE912592.1|FE912592	649	-35.1	0.000526
miR-novel-share-031-5p	22	26	gi|171275988|gb|FE913223.1|FE913223	623	-30.8	0.005846
miR-novel-share-097-3p	22	72	gi|171271636|gb|FE905877.1|FE905877	686	-30.6	0.004264
miR-novel-share-097-5p	22	217	gi|16747407|gb|BM033829.1|BM033829	485	-34.9	0.000505
miR-novel-share-114-3p	22	75	gi|15786194|gb|BI783302.1|BI783302	454	-31.6	0.002342
miR-novel-share-114-5p	22	268	gi|27470710|gb|CA954350.1|CA954350	482	-35.4	0.000486
miR-novel-share-189-3p	22	25	gi|17993512|gb|BM284470.1|BM284470	565	-32.7	0.001446
miR-novel-share-189-5p	23	132	gi|24467653|gb|CA304594.1|CA304594	635	-34.7	0.001092
miR-novel-share-233-3p	23	252	gi|21056208|gb|BQ380694.1|BQ380694	463	-35.6	0.000457
miR-novel-share-283-3p	22	75	gi|15786194|gb|BI783302.1|BI783302	454	-31.6	0.002342
miR-novel-share-283-5p	22	721	gi|315684270|gb|FE597382.1|FE597382	573	-34.1	0.001154
miR-novel-share-310-3p	21	31	gi|21058768|gb|BQ383254.1|BQ383254	562	-33.9	0.000529
miR-novel-share-336-3p	23	18	gi|171291402|gb|FE919928.1|FE919928	559	-29.3	0.007179
miR-novel-share-336-5p	22	12	gi|171273210|gb|FE909178.1|FE909178	377	-30.4	0.002076
miR-novel-share-400-3p	23	86	gi|256664013|gb|GO254637.1|GO254637	606	-32.6	0.002206
miR-novel-share-400-5p	23	1889	gi|91104615|gb|EB186658.1|EB186658	487	-43.6	8e-06
miR-novel-share-442-3p	21	18	gi|171291465|gb|FE918865.1|FE918865	664	-30.4	0.004967

## Sheet: Alu_Specific
Name of miRNA	Length of miRNA	Total number of target	Best matched target	Length of the targtet	Mfe (Kcal/mol)	P-value
Alu-miR-novel-122-5p	24	51	gi|15784809|gb|BI781917.1|BI781917	570	-32.8	0.002297
Alu-miR-novel-121-5p	22	36	gi|171275812|gb|FE911388.1|FE911388	649	-32.9	0.00251
Alu-miR-novel-121-3p	22	198	gi|76251163|gb|DV019327.1|DV019327	574	-34.1	0.000844
Alu-miR-novel-119-5p	22	1763	gi|171289306|gb|FE919259.1|FE919259	298	-45	1e-06
Alu-miR-novel-118-5p	22	110	gi|256663982|gb|GO254606.1|GO254606	625	-38.8	0.000124
Alu-miR-novel-117-3p	22	3	gi|21058612|gb|BQ383098.1|BQ383098	127	-27	0.001534
Alu-miR-novel-116-3p	24	79	gi|24466518|gb|CA303459.1|CA303459	169	-36.2	2.8e-05
Alu-miR-novel-115-5p	23	129	gi|171275371|gb|FE909097.1|FE909097	701	-33.3	0.002111
Alu-miR-novel-114-3p	21	41	gi|20076567|gb|BQ095350.1|BQ095350	636	-33.4	0.001218
Alu-miR-novel-113-3p	22	460	gi|256665140|gb|GO254827.1|GO254827	577	-39.6	0.0001
Alu-miR-novel-112-5p	21	136	gi|18053759|gb|BM319417.1|BM319417	408	-32	0.000921
Alu-miR-novel-111-5p	22	2	gi|11053947|gb|BF169336.1|BF169336	439	-27.9	0.009774
Alu-miR-novel-110-3p	23	182	gi|15785251|gb|BI782359.1|BI782359	567	-35.7	0.000395
Alu-miR-novel-109-3p	20	39	gi|27002412|gb|CA849920.1|CA849920	558	-32.3	0.000942
Alu-miR-novel-108-5p	22	143	gi|21058129|gb|BQ382615.1|BQ382615	408	-31.6	0.001886
Alu-miR-novel-108-3p	23	196	gi|171274773|gb|FE910277.1|FE910277	606	-37.3	0.000188
Alu-miR-novel-107-3p	23	6	gi|16747646|gb|BM034075.1|BM034075	370	-30.2	0.003797
Alu-miR-novel-106-5p	24	24	gi|27589032|gb|CB014296.1|CB014296	696	-31.2	0.006584
Alu-miR-novel-104-5p	22	96	gi|91104793|gb|EB186836.1|EB186836	100	-45.9	0
Alu-miR-novel-103-5p	21	179	gi|23262395|gb|BU606225.1|BU606225	372	-35.9	9e-05
Alu-miR-novel-103-3p	21	31	gi|17990819|gb|BM281777.1|BM281777	184	-32.1	0.000202
Alu-miR-novel-102-3p	22	1	gi|171274108|gb|FE909021.1|FE909021	225	-26.6	0.008011
Alu-miR-novel-101-5p	18	2	gi|171276073|gb|FE913257.1|FE913257	408	-26.6	0.005795
Alu-miR-novel-101-3p	22	2	gi|171280313|gb|FE913069.1|FE913069	487	-40.1	1e-05
Alu-miR-novel-100-3p	22	20	gi|27589463|gb|CB014727.1|CB014727	664	-29.9	0.006016
Alu-miR-novel-099-5p	22	29	gi|171283518|gb|FE912387.1|FE912387	647	-34.8	0.000416
Alu-miR-novel-099-3p	20	232	gi|18850269|gb|BM569368.1|BM569368	66	-34.6	2e-06
Alu-miR-novel-098-5p	22	156	gi|21057235|gb|BQ381721.1|BQ381721	485	-33.1	0.001235
Alu-miR-novel-097-3p	21	97	gi|24466932|gb|CA303873.1|CA303873	648	-34.9	0.000651
Alu-miR-novel-095-5p	23	11	gi|17990244|gb|BM281202.1|BM281202	456	-31.2	0.002908
Alu-miR-novel-094-3p	22	4	gi|171289890|gb|FE918209.1|FE918209	529	-28.9	0.005527
Alu-miR-novel-093-3p	23	55	gi|171291120|gb|FE917985.1|FE917985	508	-38.6	5.6e-05
Alu-miR-novel-092-3p	20	98	gi|18686502|gb|BM515359.1|BM515359	233	-33.3	0.000116
Alu-miR-novel-091-3p	20	297	gi|21058716|gb|BQ383202.1|BQ383202	372	-35.4	0.0001
Alu-miR-novel-090-5p	20	12	gi|17971441|gb|BM278183.1|BM278183	664	-34.1	0.000457
Alu-miR-novel-090-3p	19	82	gi|171291529|gb|FE919659.1|FE919659	496	-30.9	0.001378
Alu-miR-novel-089-3p	20	179	gi|21057998|gb|BQ382484.1|BQ382484	560	-31.1	0.00188
Alu-miR-novel-088-3p	24	407	gi|17994314|gb|BM285272.1|BM285272	653	-39.9	0.000118
Alu-miR-novel-087-5p	20	195	gi|315703053|gb|ES290997.1|ES290997	595	-35.3	0.000279
Alu-miR-novel-086-5p	22	40	gi|15785877|gb|BI782985.1|BI782985	488	-31.5	0.002411
Alu-miR-novel-086-3p	21	6	gi|171287266|gb|FE915343.1|FE915343	693	-30	0.006458
Alu-miR-novel-085-5p	22	684	gi|171280266|gb|FE911811.1|FE911811	116	-37.5	4e-06
Alu-miR-novel-084-3p	22	77	gi|27759692|gb|CB040448.1|CB040448	724	-35.1	0.000774
Alu-miR-novel-082-5p	20	2527	gi|15785666|gb|BI782774.1|BI782774	480	-37.5	0.000146
Alu-miR-novel-082-3p	24	302	gi|15497602|gb|BI594115.1|BI594115	471	-39.5	5.8e-05
Alu-miR-novel-081-3p	22	16	gi|27470110|gb|CA953750.1|CA953750	317	-29.9	0.002294
Alu-miR-novel-080-3p	21	429	gi|171287213|gb|FE915318.1|FE915318	568	-33.7	0.000851
Alu-miR-novel-079-5p	20	59	gi|17991013|gb|BM281971.1|BM281971	404	-32.4	0.000672
Alu-miR-novel-077-3p	23	59	gi|27588889|gb|CB014153.1|CB014153	692	-33.8	0.001593
Alu-miR-novel-076-3p	22	549	gi|17989852|gb|BM280810.1|BM280810	547	-37.7	0.000194
Alu-miR-novel-073-5p	22	18	gi|171284675|gb|FE915148.1|FE915148	604	-31.7	0.00275
Alu-miR-novel-071-3p	22	368	gi|76251220|gb|DV019384.1|DV019384	446	-36.1	0.0002
Alu-miR-novel-069-5p	20	982	gi|15786002|gb|BI783110.1|BI783110	433	-36.6	9.7e-05
Alu-miR-novel-068-5p	22	216	gi|17971744|gb|BM278486.1|BM278486	658	-34.9	0.000615
Alu-miR-novel-067-3p	23	446	gi|18829562|gb|BM567581.1|BM567581	420	-36	0.000225
Alu-miR-novel-066-5p	21	1	gi|171272271|gb|FE907776.1|FE907776	617	-29.6	0.004507
Alu-miR-novel-065-3p	21	219	gi|15784602|gb|BI781710.1|BI781710	523	-33.7	0.000602
Alu-miR-novel-063-3p	23	3562	gi|15497664|gb|BI594177.1|BI594177	183	-42.8	1e-06
Alu-miR-novel-062-5p	20	125	gi|18828805|gb|BM567167.1|BM567167	160	-32.1	6e-05
Alu-miR-novel-062-3p	22	12	gi|27926269|gb|CB100462.1|CB100462	142	-28.7	0.000722
Alu-miR-novel-061-3p	21	20	gi|18850031|gb|BM569132.1|BM569132	498	-30.2	0.001335
Alu-miR-novel-060-5p	22	235	gi|18689705|gb|BM518553.1|BM518553	159	-31	0.000161
Alu-miR-novel-058-5p	21	104	gi|27588675|gb|CB013939.1|CB013939	375	-31.6	0.001069
Alu-miR-novel-057-5p	22	279	gi|18687519|gb|BM516376.1|BM516376	320	-35.3	0.000175
Alu-miR-novel-057-3p	25	10	gi|27758975|gb|CB039731.1|CB039731	739	-31.3	0.005817
Alu-miR-novel-056-3p	23	66	gi|23262518|gb|BU606348.1|BU606348	339	-35.3	0.000143
Alu-miR-novel-054-5p	21	2156	gi|16746620|gb|BM033042.1|BM033042	483	-35.8	0.000164
Alu-miR-novel-054-3p	20	571	gi|20076987|gb|BQ095770.1|BQ095770	622	-35	0.000598
Alu-miR-novel-052-5p	23	43	gi|27589703|gb|CB014967.1|CB014967	194	-31.4	0.00041
Alu-miR-novel-052-3p	21	15	gi|15497344|gb|BI593857.1|BI593857	355	-28.6	0.005477
Alu-miR-novel-051-3p	23	382	gi|16747174|gb|BM033603.1|BM033603	522	-35.2	0.000834
Alu-miR-novel-050-5p	20	76	gi|17991813|gb|BM282771.1|BM282771	181	-30.7	0.000239
Alu-miR-novel-049-3p	23	43	gi|18687039|gb|BM515896.1|BM515896	431	-31.9	0.001559
Alu-miR-novel-048-5p	20	372	gi|17971134|gb|BM277876.1|BM277876	507	-35.4	0.00037
Alu-miR-novel-047-3p	21	200	gi|18053759|gb|BM319417.1|BM319417	408	-34.6	0.00027
Alu-miR-novel-046-3p	21	5	gi|23262585|gb|BU606415.1|BU606415	188	-25.7	0.007825
Alu-miR-novel-045-5p	22	35	gi|27589622|gb|CB014886.1|CB014886	786	-31.3	0.003782
Alu-miR-novel-043-5p	23	1837	gi|27759216|gb|CB039972.1|CB039972	305	-47.1	1e-06
Alu-miR-novel-042-5p	20	32	gi|171284962|gb|FE914603.1|FE914603	650	-29.4	0.006736
Alu-miR-novel-041-3p	21	312	gi|24468069|gb|CA305010.1|CA305010	510	-35.7	0.000302
Alu-miR-novel-040-5p	23	17	gi|171280732|gb|FE911100.1|FE911100	400	-30.4	0.004478
Alu-miR-novel-040-3p	25	9	gi|20076325|gb|BQ095108.1|BQ095108	610	-35.8	0.000767
Alu-miR-novel-038-5p	22	65	gi|171290250|gb|FE920177.1|FE920177	505	-31.4	0.002745
Alu-miR-novel-031-3p	22	760	gi|17993463|gb|BM284421.1|BM284421	251	-37.6	1.6e-05
Alu-miR-novel-030-5p	22	5	gi|16747487|gb|BM033923.1|BM033923	509	-31.8	0.001344
Alu-miR-novel-027-5p	22	22	gi|171274746|gb|FE910250.1|FE910250	153	-30	0.000379
Alu-miR-novel-027-3p	21	14	gi|171275214|gb|FE910822.1|FE910822	423	-29.9	0.002287
Alu-miR-novel-025-5p	24	572	gi|171272951|gb|FE908885.1|FE908885	487	-42.1	4.6e-05
Alu-miR-novel-024-3p	23	142	gi|17992151|gb|BM283109.1|BM283109	461	-34.2	0.000421
Alu-miR-novel-023-5p	22	21	gi|6382587|gb|AW165712.1|AW165712	549	-33.6	0.000663
Alu-miR-novel-020-5p	26	8	gi|17990583|gb|BM281541.1|BM281541	253	-29	0.003426
Alu-miR-novel-020-3p	24	22	gi|27589142|gb|CB014406.1|CB014406	344	-31.1	0.001868
Alu-miR-novel-019-5p	21	216	gi|18688595|gb|BM517443.1|BM517443	246	-32.7	0.00027
Alu-miR-novel-016-3p	22	25	gi|23261920|gb|BU605750.1|BU605750	287	-31.8	0.000684
Alu-miR-novel-015-5p	22	54	gi|15784254|gb|BI781362.1|BI781362	486	-30.3	0.004101
Alu-miR-novel-014-3p	23	24	gi|27758838|gb|CB039594.1|CB039594	384	-31.4	0.002347
Alu-miR-novel-013-3p	22	17	gi|24467510|gb|CA304451.1|CA304451	275	-30.9	0.000668
Alu-miR-novel-012-5p	21	10	gi|171286137|gb|FE915440.1|FE915440	440	-30.5	0.001852
Alu-miR-novel-012-3p	23	1	gi|17992460|gb|BM283418.1|BM283418	366	-27.8	0.007617
Alu-miR-novel-011-5p	22	238	gi|27925934|gb|CB100127.1|CB100127	128	-35.7	1.2e-05
Alu-miR-novel-010-3p	21	128	gi|171275042|gb|FE909954.1|FE909954	719	-32.1	0.00366
Alu-miR-novel-08-5p	24	164	gi|24468143|gb|CA305084.1|CA305084	364	-31.5	0.00127
Alu-miR-novel-008-3p	21	180	gi|27002287|gb|CA849859.1|CA849859	366	-32	0.00082
Alu-miR-novel-007-3p	22	188	gi|171283476|gb|FE912345.1|FE912345	656	-35.7	0.000558
Alu-miR-novel-006-3p	22	23	gi|22139474|gb|BQ835160.1|BQ835160	536	-30.5	0.003937
Alu-miR-novel-004-3p	23	7	gi|171276112|gb|FE913279.1|FE913279	225	-29.6	0.001515
Alu-miR-novel-003-5p	19	407	gi|19556039|gb|BM964570.1|BM964570	531	-32	0.001222
Alu-miR-novel-003-3p	21	77	gi|16746384|gb|BM032813.1|BM032813	502	-32.9	0.000773
Alu-miR-novel-002-5p	22	1437	gi|16747351|gb|BM033780.1|BM033780	534	-39.5	6.4e-05
Alu-miR-novel-001-5p	21	381	gi|171284046|gb|FE912177.1|FE912177	592	-35.9	0.000292
Alu-miR-novel-001-3p	19	4	gi|171279797|gb|FE912793.1|FE912793	704	-31.9	0.001607
cel-miR-71-5p	22	17	gi|171288848|gb|FE918693.1|FE918693	307	-30.2	0.002071
bma-miR-92-5p	21	344	gi|17989995|gb|BM280953.1|BM280953	507	-32.9	0.001238
bma-miR-92-3p	20	424	gi|27927557|gb|CB101750.1|CB101750	506	-34.4	0.000524
bma-miR-87b-3p	20	203	gi|256665093|gb|GO254938.1|GO254938	642	-33.3	0.000943
bma-miR-2a-3p	21	71	gi|15497792|gb|BI594305.1|BI594305	504	-32.2	0.001152

## Sheet: Asu_specific
Name of miRNA	Length of miRNA	Total number of target	Best matched target	Length of the targtet	Mfe (Kcal/mol)	P-value
asu-miR-1822-3p	22	194	gi|23262207|gb|BU606037.1|BU606037	585	-34.4	0.000975
asu-miR-36c-3p	22	164	gi|17971713|gb|BM278455.1|BM278455	602	-36.3	0.000591
asu-miR-36c-5p	23	113	gi|21057103|gb|BQ381596.1|BQ381596	366	-36.2	0.000126
asu-miR-36d-3p	22	46	gi|21057103|gb|BQ381596.1|BQ381596	366	-50.5	0
asu-miR-36d-5p	23	251	gi|21057103|gb|BQ381596.1|BQ381596	366	-49.1	0
asu-miR-43d*-3p	22	30	gi|21058448|gb|BQ382934.1|BQ382934	326	-31.3	0.001263
asu-miR-43d*-5p	22	521	gi|171287658|gb|FE919407.1|FE919407	536	-37.2	0.000197
asu-miR-44b*-3p	23	4	gi|15497645|gb|BI594158.1|BI594158	484	-30.9	0.003512
asu-miR-44b*-5p	23	70	gi|171286289|gb|FE914452.1|FE914452	553	-33.3	0.001458
asu-miR-5343-3p	22	25	gi|22139804|gb|BQ835490.1|BQ835490	592	-33.6	0.001102
asu-miR-5343-5p	23	36	gi|15785527|gb|BI782635.1|BI782635	515	-34.2	0.000514
asu-miR-5344-3p	22	255	gi|18687781|gb|BM516638.1|BM516638	682	-41.5	2.9e-05
asu-miR-5344-5p	23	107	gi|18687781|gb|BM516638.1|BM516638	682	-36.2	0.000456
asu-miR-5348-3p	22	22	gi|17990334|gb|BM281292.1|BM281292	588	-36	0.0004
asu-miR-5348-5p	21	5	gi|17971815|gb|BM278557.1|BM278557	697	-29.9	0.007205
asu-miR-5350d-3p	22	324	gi|18687926|gb|BM516783.1|BM516783	294	-38	3.8e-05
asu-miR-5351-3p	21	20	gi|23262812|gb|BU606627.1|BU606627	413	-36	6.9e-05
asu-miR-5354*-3p	21	86	gi|15497847|gb|BI594360.1|BI594360	205	-31.9	0.000228
asu-miR-5359-3p	22	2	gi|27003283|gb|CA850342.1|CA850342	517	-32	0.001768
asu-miR-5359-5p	21	11	gi|171275984|gb|FE914296.1|FE914296	536	-31.2	0.002192
asu-miR-5365a-3p	21	36	gi|15497235|gb|BI593748.1|BI593748	404	-29.6	0.002908
asu-miR-5367-3p	22	306	gi|171286777|gb|FE914750.1|FE914750	359	-35.5	0.00021
asu-miR-5367-5p	23	294	gi|171287494|gb|FE918623.1|FE918623	512	-37.7	0.000132
asu-miR-76-3p	23	5	gi|27471195|gb|CA954835.1|CA954835	573	-30.7	0.0039
asu-miR-87a-3p	22	98	gi|15786007|gb|BI783115.1|BI783115	444	-34.7	0.000335
asu-miR-87a-5p	24	125	gi|171280494|gb|FE912872.1|FE912872	641	-37.1	0.000667
asu-miR-87b-3p	22	25	gi|15786007|gb|BI783115.1|BI783115	444	-31.2	0.001868
asu-miR-87b-5p	23	13	gi|17991019|gb|BM281977.1|BM281977	496	-31.3	0.004691
asu-miR-92-3p	22	436	gi|15498020|gb|BI594533.1|BI594533	186	-35.4	5.7e-05
asu-miR-92-5p	22	305	gi|17989995|gb|BM280953.1|BM280953	507	-33	0.001397
asu-miR-993-5p	22	34	gi|171279121|gb|FE911922.1|FE911922	734	-32.9	0.002242
Asu-miR-novel-001-5p	22	6	gi|17992448|gb|BM283406.1|BM283406	368	-29.1	0.003574
Asu-miR-novel-002-3p	23	174	gi|27926990|gb|CB101183.1|CB101183	438	-34	0.000593
Asu-miR-novel-003-5p	21	10	gi|27589260|gb|CB014524.1|CB014524	555	-29.3	0.005717
Asu-miR-novel-005-5p	22	181	gi|21058616|gb|BQ383102.1|BQ383102	554	-32.2	0.002659
Asu-miR-novel-006-5p	21	58	gi|171287437|gb|FE918334.1|FE918334	674	-30.8	0.004973
Asu-miR-novel-007-3p	24	63	gi|27926211|gb|CB100404.1|CB100404	534	-36.1	0.000574
Asu-miR-novel-008-3p	23	91	gi|171273282|gb|FE909550.1|FE909550	634	-34.7	0.0008
Asu-miR-novel-009-5p	21	1202	gi|17989737|gb|BM280695.1|BM280695	602	-36.2	0.000383
Asu-miR-novel-010-5p	24	45	gi|15498412|gb|BI594925.1|BI594925	569	-41.2	2.3e-05
Asu-miR-novel-011-5p	22	122	gi|15786293|gb|BI783401.1|BI783401	521	-30.4	0.003779
Asu-miR-novel-012-3p	22	851	gi|171283520|gb|FE912389.1|FE912389	614	-32.4	0.002216
Asu-miR-novel-013-3p	22	6	gi|171276105|gb|FE913272.1|FE913272	747	-31	0.005302
Asu-miR-novel-014-5p	23	232	gi|27758951|gb|CB039707.1|CB039707	494	-36	0.000359
Asu-miR-novel-016-3p	22	88	gi|15787025|gb|BI784133.1|BI784133	306	-35.4	8.5e-05
Asu-miR-novel-017-5p	22	28	gi|27470231|gb|CA953871.1|CA953871	342	-32.2	0.000599
Asu-miR-novel-018-3p	23	15	gi|10803851|gb|BF049955.1|BF049955	726	-32.5	0.00312
Asu-miR-novel-019-5p	21	60	gi|15786472|gb|BI783580.1|BI783580	326	-33.3	0.000184
Asu-miR-novel-020-5p	20	35	gi|15497662|gb|BI594175.1|BI594175	511	-42.8	2e-06
Asu-miR-novel-021-3p	22	125	gi|171275042|gb|FE909954.1|FE909954	719	-32.2	0.004529
Asu-miR-novel-022-3p	23	95	gi|17990259|gb|BM281217.1|BM281217	564	-36.4	0.000308
Asu-miR-novel-023-3p	21	1302	gi|24467512|gb|CA304453.1|CA304453	353	-38.7	3.3e-05
Asu-miR-novel-024-3p	21	31	gi|171275606|gb|FE910361.1|FE910361	315	-32.8	0.000454
Asu-miR-novel-025-3p	25	162	gi|171280390|gb|FE913637.1|FE913637	691	-35.7	0.001181
Asu-miR-novel-025-5p	23	239	gi|91104876|gb|EB186919.1|EB186919	95	-45.5	0
Asu-miR-novel-027-3p	23	1	gi|15785831|gb|BI782939.1|BI782939	95	-25.1	0.00295
Asu-miR-novel-028-3p	22	150	gi|19557599|gb|BM965413.1|BM965413	617	-35.4	0.000489
Asu-miR-novel-028-5p	22	86	gi|17971692|gb|BM278434.1|BM278434	556	-34.1	0.000882
Asu-miR-novel-029-3p	24	277	gi|15786196|gb|BI783304.1|BI783304	454	-37.5	0.000211
Asu-miR-novel-030-3p	20	256	gi|18850235|gb|BM569334.1|BM569334	641	-34.3	0.000418
Asu-miR-novel-030-5p	21	107	gi|171272452|gb|FE906457.1|FE906457	561	-31.6	0.002388
Asu-miR-novel-033-5p	24	25	gi|171275923|gb|FE911449.1|FE911449	467	-35.4	0.000566
Asu-miR-novel-034-3p	22	6	gi|171275068|gb|FE909980.1|FE909980	701	-31.1	0.004613
Asu-miR-novel-034-5p	26	19	gi|91104664|gb|EB186707.1|EB186707	667	-34.5	0.003111
Asu-miR-novel-035-3p	23	347	gi|24209247|gb|BU966241.1|BU966241	523	-33.8	0.000651
Asu-miR-novel-035-5p	22	210	gi|15784318|gb|BI781426.1|BI781426	543	-38.6	9.2e-05
Asu-miR-novel-036-3p	22	155	gi|20076214|gb|BQ094997.1|BQ094997	445	-36.7	0.000155
Asu-miR-novel-037-5p	23	36	gi|171272937|gb|FE908390.1|FE908390	725	-37.6	0.000269
Asu-miR-novel-038-5p	20	580	gi|171273028|gb|FE908925.1|FE908925	423	-37.5	4.1e-05
Asu-miR-novel-039-3p	23	3343	gi|171291646|gb|FE917178.1|FE917178	443	-47.4	2e-06
Asu-miR-novel-041-5p	23	19	gi|6382587|gb|AW165712.1|AW165712	549	-35.1	0.000393
Asu-miR-novel-043-5p	21	140	gi|27589088|gb|CB014352.1|CB014352	423	-36.1	0.000181
Asu-miR-novel-044-5p	22	1	gi|27470889|gb|CA954529.1|CA954529	520	-28.2	0.00922
Asu-miR-novel-046-3p	22	214	gi|256665169|gb|GO254856.1|GO254856	692	-36.6	0.000479
Asu-miR-novel-047-5p	22	5	gi|20076522|gb|BQ095305.1|BQ095305	639	-34.5	0.000737
Asu-miR-novel-048-5p	22	8	gi|24208928|gb|BU965922.1|BU965922	526	-30.1	0.005686
Asu-miR-novel-049-3p	23	30	gi|171275214|gb|FE910822.1|FE910822	423	-29.9	0.003707
Asu-miR-novel-049-5p	21	23	gi|171274746|gb|FE910250.1|FE910250	153	-30	0.000295
Asu-miR-novel-050-3p	23	75	gi|19555900|gb|BM964495.1|BM964495	618	-35.4	0.000442
Asu-miR-novel-051-3p	24	268	gi|27589660|gb|CB014924.1|CB014924	314	-33.3	0.000651
Asu-miR-novel-052-70-100-329-5p	22	149	gi|21057006|gb|BQ381492.1|BQ381492	444	-33.9	0.00056
Asu-miR-novel-054-53-3p	23	50	gi|171286693|gb|FE916861.1|FE916861	644	-34.8	0.000596
Asu-miR-novel-055-3p	22	37	gi|24467708|gb|CA304649.1|CA304649	523	-33.2	0.001078
Asu-miR-novel-056-3p	23	34	gi|171279515|gb|FE912509.1|FE912509	611	-31.2	0.006097
Asu-miR-novel-057-3p	22	77	gi|27589282|gb|CB014546.1|CB014546	717	-31.2	0.003723
Asu-miR-novel-058-5p	21	26	gi|23262645|gb|BU606475.1|BU606475	287	-30.2	0.001292
Asu-miR-novel-059-60-5p	24	44	gi|15784254|gb|BI781362.1|BI781362	486	-36.5	0.000314
Asu-miR-novel-061-5p	21	623	gi|27589088|gb|CB014352.1|CB014352	423	-36.2	0.000125
Asu-miR-novel-062-63-246-247-3p	23	15	gi|15498203|gb|BI594716.1|BI594716	480	-33	0.000843
Asu-miR-novel-062-63-246-247-5p	23	11	gi|171285164|gb|FE916487.1|FE916487	383	-28.3	0.007936
Asu-miR-novel-064-5p	22	81	gi|21056967|gb|BQ381453.1|BQ381453	485	-34.1	0.00069
Asu-miR-novel-065-5p	22	37	gi|171280004|gb|FE911261.1|FE911261	149	-31.8	0.000101
Asu-miR-novel-066-3p	21	295	gi|16747687|gb|BM034116.1|BM034116	504	-33.8	0.000583
Asu-miR-novel-068-5p	22	1	gi|17991161|gb|BM282119.1|BM282119	141	-25.8	0.004714
Asu-miR-novel-071-5p	20	890	gi|17994138|gb|BM285096.1|BM285096	602	-37.4	0.00012
Asu-miR-novel-072-5p	22	675	gi|6382673|gb|AW165686.1|AW165686	549	-37.8	0.00017
Asu-miR-novel-073-3p	22	17	gi|17971485|gb|BM278227.1|BM278227	641	-33.6	0.001189
Asu-miR-novel-074-3p	22	4	gi|256665120|gb|GO254807.1|GO254807	573	-31.5	0.002186
Asu-miR-novel-075-5p	24	197	gi|18689421|gb|BM518269.1|BM518269	86	-38	2e-06
Asu-miR-novel-076-3p	22	233	gi|27002835|gb|CA850126.1|CA850126	441	-34.8	0.000361
Asu-miR-novel-076-5p	22	437	gi|15785857|gb|BI782965.1|BI782965	517	-34.7	0.000599
Asu-miR-novel-077-3p	21	218	gi|315703054|gb|ES290998.1|ES290998	821	-34.9	0.000784
Asu-miR-novel-078-5p	21	39	gi|171289839|gb|FE918194.1|FE918194	410	-30.6	0.002144
Asu-miR-novel-079-3p	22	44	gi|21058854|gb|BQ383340.1|BQ383340	574	-31.4	0.003873
Asu-miR-novel-080-3p	21	7	gi|27588974|gb|CB014238.1|CB014238	713	-29.8	0.008056
Asu-miR-novel-081-3p	22	1	gi|21057863|gb|BQ382349.1|BQ382349	147	-25.3	0.005089
Asu-miR-novel-082-5p	22	5	gi|76251452|gb|DV019616.1|DV019616	228	-28.6	0.001885
Asu-miR-novel-083-3p	22	7	gi|17971708|gb|BM278450.1|BM278450	516	-30.3	0.0033
Asu-miR-novel-084-5p	20	871	gi|27927694|gb|CB101887.1|CB101887	158	-30.9	0.000104
Asu-miR-novel-085-5p	21	18	gi|171291465|gb|FE918865.1|FE918865	664	-30.4	0.004967
Asu-miR-novel-086-3p	23	50	gi|21057260|gb|BQ381746.1|BQ381746	323	-32.8	0.000602
Asu-miR-novel-087-3p	22	26	gi|17990065|gb|BM281023.1|BM281023	622	-32.6	0.001576
Asu-miR-novel-088-3p	21	131	gi|22139984|gb|BQ835670.1|BQ835670	582	-36.7	0.000166
Asu-miR-novel-088-5p	23	7	gi|171287605|gb|FE917510.1|FE917510	315	-28.8	0.004611
Asu-miR-novel-089-5p	22	3	gi|171291141|gb|FE918006.1|FE918006	410	-28.7	0.006742
Asu-miR-novel-090-3p	26	32	gi|171288833|gb|FE918678.1|FE918678	517	-34.9	0.001433
Asu-miR-novel-090-5p	23	88	gi|18686306|gb|BM515163.1|BM515163	503	-33.7	0.000964
Asu-miR-novel-091-3p	22	8	gi|17994123|gb|BM285081.1|BM285081	482	-31.2	0.001692
Asu-miR-novel-092-3p	23	69	gi|27589184|gb|CB014448.1|CB014448	265	-34.9	0.00024
Asu-miR-novel-093-5p	24	3	gi|20077028|gb|BQ095811.1|BQ095811	432	-28.7	0.008512
Asu-miR-novel-094-5p	22	123	gi|171290934|gb|FE920230.1|FE920230	674	-34.1	0.001502
Asu-miR-novel-096-3p	23	4	gi|21058631|gb|BQ383117.1|BQ383117	199	-31.5	0.00038
Asu-miR-novel-098-5p	21	62	gi|171289894|gb|FE919015.1|FE919015	276	-30.5	0.001542
Asu-miR-novel-099-3p	21	62	gi|171289894|gb|FE919015.1|FE919015	276	-30.5	0.001542
Asu-miR-novel-101-3p	22	6	gi|171280080|gb|FE913893.1|FE913893	626	-31.5	0.002578
Asu-miR-novel-103-3p	22	51	gi|171289946|gb|FE918224.1|FE918224	438	-34.6	0.000359
Asu-miR-novel-104-3p	21	24	gi|171280577|gb|FE912898.1|FE912898	729	-31.9	0.002653
Asu-miR-novel-105-3p	22	6	gi|15786778|gb|BI783886.1|BI783886	431	-30.4	0.003065
Asu-miR-novel-105-5p	22	329	gi|171284915|gb|FE916742.1|FE916742	455	-34.6	0.000303
Asu-miR-novel-106-5p	22	2	gi|27589632|gb|CB014896.1|CB014896	206	-26.7	0.00481
Asu-miR-novel-107-5p	22	101	gi|18687120|gb|BM515977.1|BM515977	339	-30.9	0.002136
Asu-miR-novel-108-5p	20	1	gi|24468018|gb|CA304959.1|CA304959	327	-28.2	0.002685
Asu-miR-novel-109-3p	22	78	gi|27927582|gb|CB101775.1|CB101775	496	-35	0.000413
Asu-miR-novel-110-3p	21	79	gi|171280894|gb|FE911325.1|FE911325	549	-38.3	4.3e-05
Asu-miR-novel-111-3p	19	33	gi|17992682|gb|BM283640.1|BM283640	114	-29.6	7e-05
Asu-miR-novel-111-5p	22	295	gi|6382716|gb|AW165785.1|AW165785	269	-36.5	6.2e-05
Asu-miR-novel-112-3p	22	341	gi|315703047|gb|ES290991.1|ES290991	484	-35.4	0.000462
Asu-miR-novel-112-5p	22	186	gi|171289029|gb|FE920079.1|FE920079	234	-37.7	2.2e-05
Asu-miR-novel-113-3p	22	93	gi|27588953|gb|CB014217.1|CB014217	733	-51.5	0
Asu-miR-novel-113-5p	23	220	gi|27588953|gb|CB014217.1|CB014217	733	-50.2	1e-06
Asu-miR-novel-115-3p	23	233	gi|256664051|gb|GO254675.1|GO254675	372	-35.5	0.000207
Asu-miR-novel-117-5p	20	136	gi|23262454|gb|BU606284.1|BU606284	517	-35.6	0.000144
Asu-miR-novel-118-3p	22	18	gi|171281056|gb|FE913978.1|FE913978	681	-33.3	0.001556
Asu-miR-novel-118-5p	22	85	gi|27925971|gb|CB100164.1|CB100164	544	-33.4	0.001042
Asu-miR-novel-119-3p	22	245	gi|171280344|gb|FE913100.1|FE913100	664	-31.8	0.002341
Asu-miR-novel-120-5p	21	67	gi|171289166|gb|FE918145.1|FE918145	237	-32.4	0.000194
Asu-miR-novel-121-3p	22	134	gi|27926561|gb|CB100754.1|CB100754	344	-33.9	0.000402
Asu-miR-novel-122-5p	24	508	gi|15785185|gb|BI782293.1|BI782293	547	-38.6	0.000369
Asu-miR-novel-123-3p	25	103	gi|17972051|gb|BM278793.1|BM278793	665	-34.8	0.001777
Asu-miR-novel-123-5p	23	117	gi|171279998|gb|FE913859.1|FE913859	683	-39.3	9e-05
Asu-miR-novel-124-5p	22	12	gi|20076857|gb|BQ095640.1|BQ095640	559	-30	0.006813
Asu-miR-novel-125-3p	23	66	gi|16747387|gb|BM033816.1|BM033816	443	-44.2	2e-06
Asu-miR-novel-126-5p	22	53	gi|24466670|gb|CA303611.1|CA303611	251	-34	0.000142
Asu-miR-novel-127-5p	22	101	gi|19556653|gb|BM964904.1|BM964904	609	-33.6	0.001221
Asu-miR-novel-128-3p	23	309	gi|171288812|gb|FE918657.1|FE918657	685	-40.2	4.8e-05
Asu-miR-novel-129-3p	22	12	gi|171285885|gb|FE915188.1|FE915188	557	-39.3	2.2e-05
Asu-miR-novel-130-3p	22	11	gi|16747952|gb|BM034381.1|BM034381	527	-29.5	0.005776
Asu-miR-novel-131-3p	22	278	gi|17971151|gb|BM277893.1|BM277893	315	-37.1	4.6e-05
Asu-miR-novel-132-3p	20	220	gi|171279397|gb|FE913851.1|FE913851	402	-46.2	0
Asu-miR-novel-132-5p	23	1990	gi|27002994|gb|CA850203.1|CA850203	347	-52	0
Asu-miR-novel-133-3p	22	144	gi|15784439|gb|BI781547.1|BI781547	251	-35.1	0.000123
Asu-miR-novel-133-5p	23	268	gi|15786040|gb|BI783148.1|BI783148	530	-34.6	0.00081
Asu-miR-novel-134-5p	23	139	gi|171290310|gb|FE919341.1|FE919341	584	-48.2	1e-06
Asu-miR-novel-135-3p	22	5	gi|21058484|gb|BQ382970.1|BQ382970	417	-29.6	0.003256
Asu-miR-novel-136-5p	23	63	gi|19556280|gb|BM964700.1|BM964700	608	-31.9	0.003189
Asu-miR-novel-137-3p	20	19	gi|18850128|gb|BM569228.1|BM569228	369	-30.3	0.001064
Asu-miR-novel-138-5p	20	10	gi|18828776|gb|BM567152.1|BM567152	501	-30.8	0.001651
Asu-miR-novel-139-3p	24	53	gi|17991574|gb|BM282532.1|BM282532	457	-40.4	3.3e-05
Asu-miR-novel-140-5p	24	182	gi|17971149|gb|BM277891.1|BM277891	474	-38.2	0.000107
Asu-miR-novel-141-5p	21	409	gi|17971134|gb|BM277876.1|BM277876	507	-35.8	0.000461
Asu-miR-novel-142-5p	23	143	gi|171291172|gb|FE917683.1|FE917683	384	-45.8	1e-06
Asu-miR-novel-143-3p	24	5	gi|171290073|gb|FE917051.1|FE917051	493	-29.9	0.006063
Asu-miR-novel-143-5p	23	56	gi|17991813|gb|BM282771.1|BM282771	181	-32.2	0.00023
Asu-miR-novel-144-3p	24	1305	gi|91104597|gb|EB186640.1|EB186640	65	-46.9	0
Asu-miR-novel-145-5p	23	86	gi|18850261|gb|BM569360.1|BM569360	321	-31.7	0.001125
Asu-miR-novel-146-5p	22	28	gi|22139620|gb|BQ835306.1|BQ835306	576	-33.2	0.001486
Asu-miR-novel-147-3p	22	134	gi|21057742|gb|BQ382228.1|BQ382228	548	-33.8	0.000916
Asu-miR-novel-148-5p	22	245	gi|15497592|gb|BI594105.1|BI594105	169	-35.9	2.5e-05
Asu-miR-novel-149-3p	24	52	gi|17971546|gb|BM278288.1|BM278288	457	-37.6	0.000197
Asu-miR-novel-149-5p	22	21	gi|171286290|gb|FE914453.1|FE914453	653	-33.1	0.001375
Asu-miR-novel-150-3p	22	106	gi|171289876|gb|FE919013.1|FE919013	246	-32	0.000454
Asu-miR-novel-151-5p	23	253	gi|14019991|gb|BG733707.1|BG733707	531	-36.4	0.000628
Asu-miR-novel-152-3p	21	3	gi|18689566|gb|BM518414.1|BM518414	574	-29	0.008511
Asu-miR-novel-153-5p	23	79	gi|171288951|gb|FE919476.1|FE919476	522	-33.3	0.001393
Asu-miR-novel-154-3p	21	1227	gi|171291600|gb|FE917163.1|FE917163	91	-38	1e-06
Asu-miR-novel-154-5p	22	49	gi|6382648|gb|AW165661.1|AW165661	519	-33.7	0.000735
Asu-miR-novel-155-3p	20	218	gi|27589227|gb|CB014491.1|CB014491	478	-32.3	0.001373
Asu-miR-novel-156-5p	24	66	gi|21056254|gb|BQ380740.1|BQ380740	439	-32.4	0.002092
Asu-miR-novel-157-5p	22	16	gi|27471336|gb|CA954976.1|CA954976	629	-30.9	0.004685
Asu-miR-novel-159-3p	20	15	gi|16747327|gb|BM033756.1|BM033756	523	-28.5	0.008019
Asu-miR-novel-159-5p	21	5	gi|21056288|gb|BQ380774.1|BQ380774	420	-29.8	0.003353
Asu-miR-novel-161-3p	21	243	gi|24467257|gb|CA304198.1|CA304198	616	-35	0.000366
Asu-miR-novel-161-5p	23	145	gi|171270803|gb|FE907125.1|FE907125	523	-37	0.000239
Asu-miR-novel-162-5p	22	60	gi|19557521|gb|BM965371.1|BM965371	608	-32.7	0.002181
Asu-miR-novel-163-5p	24	51	gi|18688315|gb|BM517163.1|BM517163	451	-35.5	0.000341
Asu-miR-novel-164-3p	22	10	gi|15784883|gb|BI781991.1|BI781991	575	-30.6	0.003037
Asu-miR-novel-164-5p	22	5	gi|27002959|gb|CA850185.1|CA850185	665	-29.5	0.007353
Asu-miR-novel-166-5p	20	58	gi|17989553|gb|BM280511.1|BM280511	606	-30.4	0.004379
Asu-miR-novel-167-3p	23	105	gi|18849771|gb|BM568876.1|BM568876	505	-37	0.000153
Asu-miR-novel-168-3p	22	21	gi|171291641|gb|FE920274.1|FE920274	459	-30.8	0.002553
Asu-miR-novel-169-3p	22	30	gi|17992168|gb|BM283126.1|BM283126	220	-30.8	0.000418
Asu-miR-novel-170-3p	22	160	gi|17994278|gb|BM285236.1|BM285236	622	-34.5	0.001211
Asu-miR-novel-171-3p	24	119	gi|171272957|gb|FE908396.1|FE908396	740	-35	0.002279
Asu-miR-novel-172-3p	22	34	gi|20076694|gb|BQ095477.1|BQ095477	468	-32.8	0.001297
Asu-miR-novel-172-5p	21	782	gi|18828127|gb|BM566806.1|BM566806	260	-36.6	5e-05
Asu-miR-novel-173-3p	20	542	gi|17989852|gb|BM280810.1|BM280810	547	-35.7	0.000379
Asu-miR-novel-174-5p	21	86	gi|17971449|gb|BM278191.1|BM278191	590	-32.3	0.001526
Asu-miR-novel-175-3p	22	47	gi|23263109|gb|BU606924.1|BU606924	180	-30.6	0.000364
Asu-miR-novel-176-3p	23	12	gi|27926773|gb|CB100966.1|CB100966	569	-34.1	0.000665
Asu-miR-novel-177-3p	22	2	gi|171283760|gb|FE913734.1|FE913734	428	-28.2	0.007772
Asu-miR-novel-178-3p	22	19	gi|171288862|gb|FE918707.1|FE918707	626	-31.1	0.003316
Asu-miR-novel-179-3p	21	206	gi|17994157|gb|BM285115.1|BM285115	406	-35.5	0.000259
Asu-miR-novel-180-3p	22	8	gi|17971414|gb|BM278156.1|BM278156	260	-30	0.001425
Asu-miR-novel-180-5p	22	37	gi|24467495|gb|CA304436.1|CA304436	288	-31.8	0.000611
Asu-miR-novel-181-5p	22	3	gi|171287663|gb|FE919412.1|FE919412	429	-29	0.008038
Asu-miR-novel-182-3p	22	9	gi|17993486|gb|BM284444.1|BM284444	613	-32.2	0.002144
Asu-miR-novel-182-5p	23	35	gi|17993636|gb|BM284594.1|BM284594	181	-33	0.000112
Asu-miR-novel-183-3p	23	383	gi|17993070|gb|BM284028.1|BM284028	300	-37.2	2.2e-05
Asu-miR-novel-183-5p	22	33	gi|171274137|gb|FE909050.1|FE909050	436	-32.1	0.001316
Asu-miR-novel-184-5p	22	28	gi|171273854|gb|FE910445.1|FE910445	712	-31.1	0.005705
Asu-miR-novel-186-3p	24	129	gi|256663980|gb|GO254604.1|GO254604	710	-33.2	0.003167
Asu-miR-novel-188-5p	22	20	gi|171289972|gb|FE918231.1|FE918231	524	-35.7	0.000183
Asu-miR-novel-190-5p	21	63	gi|171274785|gb|FE910513.1|FE910513	180	-32.9	7.8e-05
Asu-miR-novel-191-5p	23	26	gi|27759430|gb|CB040186.1|CB040186	407	-37.1	8.6e-05
Asu-miR-novel-192-5p	22	12	gi|171289240|gb|FE917016.1|FE917016	455	-30	0.003431
Asu-miR-novel-193-5p	21	1172	gi|171284937|gb|FE914578.1|FE914578	384	-33.6	0.000349
Asu-miR-novel-194-3p	22	69	gi|24209404|gb|BU966398.1|BU966398	379	-28.9	0.005009
Asu-miR-novel-195-3p	23	46	gi|18688813|gb|BM517661.1|BM517661	394	-32	0.001637
Asu-miR-novel-195-5p	20	8	gi|256665148|gb|GO254835.1|GO254835	580	-28.7	0.008074
Asu-miR-novel-196-3p	20	17	gi|18849621|gb|BM568727.1|BM568727	412	-28.6	0.002727
Asu-miR-novel-196-5p	23	64	gi|171283943|gb|FE912134.1|FE912134	535	-33.2	0.000944
Asu-miR-novel-197-3p	21	34	gi|19557499|gb|BM965360.1|BM965360	641	-30.5	0.003505
Asu-miR-novel-198-5p	23	16	gi|16747230|gb|BM033659.1|BM033659	347	-33.8	0.000279
Asu-miR-novel-199-3p	23	10	gi|21057831|gb|BQ382317.1|BQ382317	563	-32.3	0.002007
Asu-miR-novel-201-5p	23	394	gi|27470521|gb|CA954161.1|CA954161	450	-37.8	0.000147
Asu-miR-novel-202-5p	22	241	gi|171284809|gb|FE916153.1|FE916153	628	-34.9	0.000639
Asu-miR-novel-203-5p	24	113	gi|27926583|gb|CB100776.1|CB100776	569	-34.7	0.001035
Asu-miR-novel-204-3p	22	48	gi|27588775|gb|CB014039.1|CB014039	529	-34.3	0.000297
Asu-miR-novel-205-3p	21	26	gi|17994037|gb|BM284995.1|BM284995	359	-29.9	0.002329
Asu-miR-novel-205-5p	21	66	gi|20077276|gb|BQ096059.1|BQ096059	441	-31.1	0.002016
Asu-miR-novel-206-3p	23	35	gi|17992473|gb|BM283431.1|BM283431	350	-33.5	0.000507
Asu-miR-novel-206-5p	20	43	gi|15787063|gb|BI784171.1|BI784171	378	-30.2	0.001961
Asu-miR-novel-207-3p	23	601	gi|27470220|gb|CA953860.1|CA953860	444	-38.4	0.000123
Asu-miR-novel-208-5p	22	263	gi|15786949|gb|BI784057.1|BI784057	484	-33.9	0.000611
Asu-miR-novel-209-3p	22	160	gi|171279692|gb|FE913335.1|FE913335	678	-33.8	0.001881
Asu-miR-novel-209-5p	22	313	gi|27758800|gb|CB039556.1|CB039556	211	-33.7	0.000188
Asu-miR-novel-210-5p	22	82	gi|15786317|gb|BI783425.1|BI783425	436	-31.4	0.002035
Asu-miR-novel-211-3p	20	24	gi|20076140|gb|BQ094923.1|BQ094923	515	-32.4	0.00088
Asu-miR-novel-211-5p	19	458	gi|18827586|gb|BM566513.1|BM566513	378	-33.8	0.000202
Asu-miR-novel-212-5p	23	179	gi|171286514|gb|FE915242.1|FE915242	518	-35.6	0.000738
Asu-miR-novel-213-5p	21	1818	gi|15497602|gb|BI594115.1|BI594115	471	-42.3	1.2e-05
Asu-miR-novel-214-5p	24	23	gi|171284651|gb|FE915143.1|FE915143	540	-35	0.000624
Asu-miR-novel-215-5p	23	210	gi|17971306|gb|BM278048.1|BM278048	636	-34.7	0.001422
Asu-miR-novel-216-5p	23	74	gi|171280275|gb|FE912329.1|FE912329	605	-36.4	0.000335
Asu-miR-novel-218-3p	23	15	gi|27926269|gb|CB100462.1|CB100462	142	-28.7	0.000996
Asu-miR-novel-218-5p	23	173	gi|171286094|gb|FE916043.1|FE916043	625	-35	0.000744
Asu-miR-novel-219-3p	22	56	gi|27470231|gb|CA953871.1|CA953871	342	-32.1	0.00077
Asu-miR-novel-220-3p	22	98	gi|20076652|gb|BQ095435.1|BQ095435	486	-33.9	0.000463
Asu-miR-novel-221-5p	22	247	gi|27589128|gb|CB014392.1|CB014392	596	-36.5	0.000317
Asu-miR-novel-222-5p	23	40	gi|171272813|gb|FE910614.1|FE910614	526	-32	0.00295
Asu-miR-novel-223-5p	23	136	gi|24467026|gb|CA303967.1|CA303967	610	-35.5	0.000616
Asu-miR-novel-224-5p	24	22	gi|171285982|gb|FE914662.1|FE914662	572	-36.1	0.000532
Asu-miR-novel-225-3p	22	15	gi|171284093|gb|FE911119.1|FE911119	727	-31.9	0.002873
Asu-miR-novel-226-3p	21	3	gi|171279645|gb|FE913323.1|FE913323	183	-27.7	0.00162
Asu-miR-novel-226-5p	21	14	gi|22139514|gb|BQ835200.1|BQ835200	56	-29.7	1.1e-05
Asu-miR-novel-227-3p	23	4	gi|171284998|gb|FE914639.1|FE914639	160	-29.3	0.000519
Asu-miR-novel-228-3p	23	8	gi|171284387|gb|FE916927.1|FE916927	425	-29.5	0.006293
Asu-miR-novel-229-5p	21	59	gi|27470655|gb|CA954295.1|CA954295	552	-34.6	0.000401
Asu-miR-novel-230-5p	22	9	gi|171276281|gb|FE912703.1|FE912703	642	-31.3	0.002599
Asu-miR-novel-231-3p	21	12	gi|171284645|gb|FE915137.1|FE915137	512	-30.9	0.001932
Asu-miR-novel-231-5p	18	15	gi|256665118|gb|GO254805.1|GO254805	539	-30.4	0.001906
Asu-miR-novel-232-3p	21	233	gi|171287708|gb|FE919447.1|FE919447	561	-38.1	8.3e-05
Asu-miR-novel-235-5p	23	2	gi|171283872|gb|FE914269.1|FE914269	133	-26	0.00463
Asu-miR-novel-236-3p	23	350	gi|18689904|gb|BM518752.1|BM518752	199	-36.2	5.3e-05
Asu-miR-novel-237-5p	22	312	gi|20076469|gb|BQ095252.1|BQ095252	606	-37.2	0.000221
Asu-miR-novel-238-3p	23	1035	gi|17994211|gb|BM285169.1|BM285169	579	-39.6	0.000131
Asu-miR-novel-238-5p	23	132	gi|17989948|gb|BM280906.1|BM280906	484	-37.6	0.00018
Asu-miR-novel-239-5p	22	17	gi|171275244|gb|FE910852.1|FE910852	609	-32.6	0.001698
Asu-miR-novel-240-5p	22	39	gi|18829552|gb|BM567576.1|BM567576	545	-32.4	0.001534
Asu-miR-novel-241-3p	22	3	gi|171285050|gb|FE914383.1|FE914383	449	-34.6	0.000193
Asu-miR-novel-242-5p	21	100	gi|171290331|gb|FE918279.1|FE918279	94	-36.2	2e-06
Asu-miR-novel-243-3p	23	184	gi|315703077|gb|ES291021.1|ES291021	460	-45.7	1e-06
Asu-miR-novel-243-5p	20	142	gi|315703077|gb|ES291021.1|ES291021	460	-45.7	1e-06
Asu-miR-novel-244-3p	22	214	gi|24468152|gb|CA305093.1|CA305093	371	-34.7	0.000333
Asu-miR-novel-245-5p	21	106	gi|171275841|gb|FE912422.1|FE912422	507	-32.5	0.001254
Asu-miR-novel-248-3p	22	360	gi|171288725|gb|FE917574.1|FE917574	440	-36.8	0.000146
Asu-miR-novel-249-5p	22	15	gi|171275683|gb|FE909763.1|FE909763	624	-31.1	0.003886
Asu-miR-novel-250-5p	22	20	gi|14019915|gb|BG733631.1|BG733631	177	-31.9	0.000244
Asu-miR-novel-251-3p	23	102	gi|17991431|gb|BM282389.1|BM282389	580	-34.2	0.001198
Asu-miR-novel-252-5p	24	103	gi|24468206|gb|CA305147.1|CA305147	553	-33.1	0.001546
Asu-miR-novel-253-3p	21	7	gi|15497697|gb|BI594220.1|BI594220	608	-31	0.003472
Asu-miR-novel-254-5p	24	204	gi|24467091|gb|CA304032.1|CA304032	560	-38.1	0.000208
Asu-miR-novel-255-3p	26	302	gi|18850390|gb|BM569487.1|BM569487	311	-42.4	9e-06
Asu-miR-novel-255-5p	22	14	gi|17971287|gb|BM278029.1|BM278029	258	-32.9	0.000327
Asu-miR-novel-256-3p	23	695	gi|18829562|gb|BM567581.1|BM567581	420	-36	0.000192
Asu-miR-novel-256-5p	22	338	gi|24208995|gb|BU965989.1|BU965989	548	-34.2	0.000795
Asu-miR-novel-257-3p	22	232	gi|171289156|gb|FE918135.1|FE918135	291	-35.1	0.000185
Asu-miR-novel-258-5p	24	214	gi|171286169|gb|FE915472.1|FE915472	657	-39	0.000153
Asu-miR-novel-259-3p	24	541	gi|24467028|gb|CA303969.1|CA303969	590	-45.4	7e-06
Asu-miR-novel-260-3p	22	4	gi|21057862|gb|BQ382348.1|BQ382348	407	-32	0.000652
Asu-miR-novel-261-5p	20	54	gi|171275471|gb|FE909113.1|FE909113	655	-30.2	0.003673
Asu-miR-novel-262-3p	22	276	gi|24208932|gb|BU965926.1|BU965926	410	-37.2	9.3e-05
Asu-miR-novel-263-3p	24	299	gi|16748063|gb|BM034492.1|BM034492	512	-37.2	0.000416
Asu-miR-novel-263-5p	22	283	gi|24467081|gb|CA304022.1|CA304022	454	-38	6.5e-05
Asu-miR-novel-264-5p	22	1062	gi|17990334|gb|BM281292.1|BM281292	588	-42.2	2.1e-05
Asu-miR-novel-265-3p	20	1	gi|27759514|gb|CB040270.1|CB040270	298	-26.7	0.005539
Asu-miR-novel-266-3p	22	17	gi|171291079|gb|FE917944.1|FE917944	341	-28.2	0.006045
Asu-miR-novel-267-5p	23	46	gi|171280687|gb|FE912586.1|FE912586	543	-33.3	0.001221
Asu-miR-novel-268-3p	23	2	gi|24466919|gb|CA303860.1|CA303860	318	-28.1	0.005699
Asu-miR-novel-269-3p	21	56	gi|171275747|gb|FE909430.1|FE909430	237	-30.7	0.000723
Asu-miR-novel-269-5p	21	81	gi|27925978|gb|CB100171.1|CB100171	492	-33.8	0.000608
Asu-miR-novel-270-3p	22	292	gi|24209027|gb|BU966021.1|BU966021	586	-33.8	0.001416
Asu-miR-novel-270-5p	23	114	gi|171284938|gb|FE914579.1|FE914579	578	-34.2	0.001062
Asu-miR-novel-271-5p	21	6	gi|171288725|gb|FE917574.1|FE917574	440	-31.5	0.000986
Asu-miR-novel-272-5p	24	1752	gi|171284689|gb|FE914859.1|FE914859	482	-42.4	4.1e-05
Asu-miR-novel-273-5p	23	18	gi|23263208|gb|BU607023.1|BU607023	152	-47.9	0
Asu-miR-novel-274-3p	23	15	gi|18687667|gb|BM516524.1|BM516524	366	-31.8	0.001059
Asu-miR-novel-275-3p	22	71	gi|171272286|gb|FE907791.1|FE907791	473	-32.5	0.001142
Asu-miR-novel-276-3p	23	210	gi|18849600|gb|BM568706.1|BM568706	616	-32.8	0.001858
Asu-miR-novel-276-5p	24	110	gi|27471326|gb|CA954966.1|CA954966	421	-38.1	8.4e-05
Asu-miR-novel-277-3p	24	39	gi|17989493|gb|BM280451.1|BM280451	615	-33.1	0.002743
Asu-miR-novel-278-3p	23	11	gi|24467586|gb|CA304527.1|CA304527	385	-32.3	0.000897
Asu-miR-novel-280-5p	21	11	gi|24466789|gb|CA303730.1|CA303730	206	-26	0.006268
Asu-miR-novel-281-5p	20	111	gi|171287744|gb|FE919985.1|FE919985	484	-32.1	0.001104
Asu-miR-novel-282-5p	22	59	gi|27588760|gb|CB014024.1|CB014024	622	-30.6	0.004414
Asu-miR-novel-284-3p	22	9	gi|17992037|gb|BM282995.1|BM282995	136	-28.4	0.000718
Asu-miR-novel-285-3p	23	102	gi|27589280|gb|CB014544.1|CB014544	808	-37.3	0.00056
Asu-miR-novel-285-5p	22	473	gi|171287721|gb|FE916961.1|FE916961	523	-35.8	0.000424
Asu-miR-novel-286-3p	22	78	gi|18689181|gb|BM518029.1|BM518029	524	-32.3	0.001263
Asu-miR-novel-287-5p	23	154	gi|18053248|gb|BM318906.1|BM318906	214	-32.6	0.000265
Asu-miR-novel-288-3p	20	370	gi|27589585|gb|CB014849.1|CB014849	709	-32.2	0.001471
Asu-miR-novel-288-5p	20	42	gi|20077078|gb|BQ095861.1|BQ095861	485	-32	0.001023
Asu-miR-novel-289-3p	22	24	gi|171289373|gb|FE919290.1|FE919290	559	-30.5	0.005686
Asu-miR-novel-289-5p	20	116	gi|171279185|gb|FE911946.1|FE911946	615	-34.3	0.000624
Asu-miR-novel-290-5p	22	2297	gi|171287253|gb|FE915811.1|FE915811	446	-44.3	5e-06
Asu-miR-novel-291-3p	22	15	gi|21056414|gb|BQ380900.1|BQ380900	535	-28	0.009627
Asu-miR-novel-291-5p	22	146	gi|171283994|gb|FE912157.1|FE912157	568	-32.7	0.002143
Asu-miR-novel-292-5p	23	412	gi|17994323|gb|BM285281.1|BM285281	600	-40.3	7.8e-05
Asu-miR-novel-293-3p	23	252	gi|21056380|gb|BQ380866.1|BQ380866	595	-37.5	0.000589
Asu-miR-novel-293-5p	20	145	gi|15785555|gb|BI782663.1|BI782663	507	-32.1	0.001414
Asu-miR-novel-295-3p	22	43	gi|14019951|gb|BG733667.1|BG733667	541	-35.7	0.00043
Asu-miR-novel-296-3p	22	29	gi|27926359|gb|CB100552.1|CB100552	424	-33.9	0.000493
Asu-miR-novel-297-3p	23	60	gi|17971507|gb|BM278249.1|BM278249	721	-35.8	0.000716
Asu-miR-novel-298-3p	20	33	gi|14019989|gb|BG733705.1|BG733705	691	-29.6	0.007979
Asu-miR-novel-299-3p	23	89	gi|15786785|gb|BI783893.1|BI783893	450	-36.6	0.000176
Asu-miR-novel-301-5p	23	80	gi|171276345|gb|FE911216.1|FE911216	725	-32.5	0.003255
Asu-miR-novel-304-3p	22	692	gi|171283907|gb|FE912112.1|FE912112	432	-38.7	6.7e-05
Asu-miR-novel-305-5p	22	23	gi|171289302|gb|FE917310.1|FE917310	175	-32.8	0.000178
Asu-miR-novel-306-3p	23	76	gi|18053938|gb|BM319596.1|BM319596	502	-33.1	0.000837
Asu-miR-novel-306-5p	27	12	gi|22139743|gb|BQ835429.1|BQ835429	566	-31.1	0.00561
Asu-miR-novel-307-3p	21	30	gi|27589290|gb|CB014554.1|CB014554	252	-30.7	0.000803
Asu-miR-novel-307-5p	21	71	gi|171283994|gb|FE912157.1|FE912157	568	-33.9	0.000656
Asu-miR-novel-308-5p	24	14	gi|15497893|gb|BI594406.1|BI594406	281	-32	0.000886
Asu-miR-novel-309-5p	23	82	gi|24467325|gb|CA304266.1|CA304266	263	-36.7	5.8e-05
Asu-miR-novel-311-3p	21	16	gi|19557380|gb|BM965295.1|BM965295	640	-31.8	0.003189
Asu-miR-novel-311-5p	22	24	gi|15497775|gb|BI594288.1|BI594288	606	-30.8	0.003905
Asu-miR-novel-312-5p	21	45	gi|17971294|gb|BM278036.1|BM278036	559	-33.5	0.001277
Asu-miR-novel-313-3p	22	48	gi|171291473|gb|FE918873.1|FE918873	296	-33	0.000487
Asu-miR-novel-313-5p	22	31	gi|171289416|gb|FE919311.1|FE919311	341	-32.3	0.00068
Asu-miR-novel-314-5p	22	233	gi|171287553|gb|FE919157.1|FE919157	176	-35.4	2.8e-05
Asu-miR-novel-315-3p	22	8	gi|171287266|gb|FE915343.1|FE915343	693	-30	0.008397
Asu-miR-novel-316-3p	22	146	gi|17992422|gb|BM283380.1|BM283380	544	-35.7	0.000443
Asu-miR-novel-317-3p	22	106	gi|171280834|gb|FE912082.1|FE912082	232	-32.8	0.000202
Asu-miR-novel-317-5p	23	82	gi|171284666|gb|FE914852.1|FE914852	524	-33.5	0.001235
Asu-miR-novel-318-5p	23	110	gi|24467299|gb|CA304240.1|CA304240	518	-33.4	0.001595
Asu-miR-novel-319-5p	23	60	gi|171289087|gb|FE920095.1|FE920095	474	-32.5	0.001114
Asu-miR-novel-320-3p	23	40	gi|15787234|gb|BI784342.1|BI784342	534	-30.6	0.003902
Asu-miR-novel-320-5p	22	2927	gi|91105002|gb|EB187045.1|EB187045	541	-44.2	1.1e-05
Asu-miR-novel-321-3p	21	61	gi|171283769|gb|FE914233.1|FE914233	585	-33.3	0.000945
Asu-miR-novel-321-5p	21	24	gi|17971441|gb|BM278183.1|BM278183	664	-35.7	0.00026
Asu-miR-novel-322-3p	22	35	gi|27926898|gb|CB101091.1|CB101091	339	-32.5	0.000399
Asu-miR-novel-323-5p	22	7	gi|171288674|gb|FE917806.1|FE917806	406	-30.3	0.00236
Asu-miR-novel-324-5p	22	612	gi|24209287|gb|BU966281.1|BU966281	464	-36.2	0.000218
Asu-miR-novel-325-3p	23	4	gi|171289890|gb|FE918209.1|FE918209	529	-28.9	0.007232
Asu-miR-novel-327-3p	21	70	gi|24209180|gb|BU966174.1|BU966174	425	-30.4	0.001648
Asu-miR-novel-328-5p	22	77	gi|19556394|gb|BM964761.1|BM964761	624	-32.8	0.001852
Asu-miR-novel-330-5p	20	1	gi|171287350|gb|FE918029.1|FE918029	305	-27	0.006711
Asu-miR-novel-331-3p	22	4	gi|27588652|gb|CB013916.1|CB013916	570	-29.2	0.008288
Asu-miR-novel-331-5p	21	5	gi|17992865|gb|BM283823.1|BM283823	582	-28.7	0.009562
Asu-miR-novel-332-5p	22	37	gi|27471422|gb|CA955062.1|CA955062	607	-36.2	0.000361
Asu-miR-novel-333-3p	24	33	gi|171273973|gb|FE910214.1|FE910214	328	-34.5	0.000442
Asu-miR-novel-333-5p	23	658	gi|18688495|gb|BM517343.1|BM517343	524	-41.2	3.3e-05
Asu-miR-novel-334-5p	22	363	gi|171284127|gb|FE911846.1|FE911846	666	-34.5	0.001188
Asu-miR-novel-335-3p	22	4	gi|27927563|gb|CB101756.1|CB101756	437	-29.3	0.003625
Asu-miR-novel-335-5p	23	1	gi|21056326|gb|BQ380812.1|BQ380812	620	-32.1	0.001225
Asu-miR-novel-337-3p	22	5	gi|16747043|gb|BM033472.1|BM033472	305	-27	0.009234
Asu-miR-novel-338-5p	23	14	gi|20076708|gb|BQ095491.1|BQ095491	625	-31.8	0.002925
Asu-miR-novel-339-3p	22	3	gi|171274697|gb|FE909707.1|FE909707	83	-25.6	0.001398
Asu-miR-novel-340-3p	22	272	gi|18689623|gb|BM518471.1|BM518471	550	-33.7	0.001024
Asu-miR-novel-341-3p	22	262	gi|171275977|gb|FE914016.1|FE914016	373	-36	0.000185
Asu-miR-novel-342-3p	23	86	gi|19556388|gb|BM964758.1|BM964758	612	-46.4	2e-06
Asu-miR-novel-344-3p	22	486	gi|171270427|gb|FE906621.1|FE906621	702	-37	0.000347
Asu-miR-novel-345-3p	20	98	gi|15497990|gb|BI594503.1|BI594503	236	-32.8	0.000153
Asu-miR-novel-345-5p	20	854	gi|171289322|gb|FE919268.1|FE919268	549	-41.8	1.1e-05
Asu-miR-novel-346-3p	23	27	gi|171279953|gb|FE911005.1|FE911005	88	-37.1	2e-06
Asu-miR-novel-347-3p	22	6	gi|171280724|gb|FE912604.1|FE912604	700	-30.6	0.009882
Asu-miR-novel-350-3p	22	59	gi|27588745|gb|CB014009.1|CB014009	544	-30.9	0.00326
Asu-miR-novel-350-5p	22	28	gi|27003218|gb|CA850311.1|CA850311	679	-30.7	0.005877
Asu-miR-novel-351-3p	22	38	gi|171284352|gb|FE916895.1|FE916895	492	-30.2	0.004321
Asu-miR-novel-352-5p	22	64	gi|171289307|gb|FE919260.1|FE919260	587	-33	0.002066
Asu-miR-novel-353-3p	22	170	gi|91105020|gb|EB187063.1|EB187063	703	-35.3	0.000669
Asu-miR-novel-354-3p	22	189	gi|16747437|gb|BM033866.1|BM033866	495	-31.9	0.002055
Asu-miR-novel-354-5p	24	145	gi|17971583|gb|BM278325.1|BM278325	589	-35.6	0.000749
Asu-miR-novel-355-3p	22	227	gi|171287355|gb|FE918596.1|FE918596	614	-33.1	0.001321
Asu-miR-novel-356-3p	21	697	gi|23262958|gb|BU606773.1|BU606773	489	-41.8	1e-05
Asu-miR-novel-357-5p	23	30	gi|19055237|gb|BM733904.1|BM733904	123	-30	0.000269
Asu-miR-novel-358-5p	24	41	gi|18689898|gb|BM518746.1|BM518746	303	-32.1	0.000654
Asu-miR-novel-359-3p	23	90	gi|171289754|gb|FE918514.1|FE918514	398	-35.7	0.000194
Asu-miR-novel-359-5p	24	13	gi|171286260|gb|FE916279.1|FE916279	650	-31.3	0.006983
Asu-miR-novel-360-3p	23	34	gi|27589231|gb|CB014495.1|CB014495	261	-33.1	0.000361
Asu-miR-novel-360-5p	23	54	gi|27000981|gb|CA849224.1|CA849224	366	-31.4	0.002041
Asu-miR-novel-361-5p	23	396	gi|171290018|gb|FE917626.1|FE917626	607	-37.4	0.000245
Asu-miR-novel-362-3p	23	1044	gi|171271173|gb|FE906082.1|FE906082	538	-41.1	2.5e-05
Asu-miR-novel-363-3p	22	315	gi|17993202|gb|BM284160.1|BM284160	267	-35.1	0.000109
Asu-miR-novel-364-3p	23	91	gi|171271180|gb|FE907967.1|FE907967	667	-34.8	0.001371
Asu-miR-novel-365-3p	24	49	gi|15785701|gb|BI782809.1|BI782809	471	-33.7	0.00093
Asu-miR-novel-366-3p	21	64	gi|171291438|gb|FE919964.1|FE919964	466	-41	6e-06
Asu-miR-novel-367-3p	23	21	gi|17971334|gb|BM278076.1|BM278076	716	-36	0.000429
Asu-miR-novel-368-5p	23	11	gi|27003447|gb|CA850424.1|CA850424	524	-31.3	0.002124
Asu-miR-novel-369-3p	21	115	gi|76251308|gb|DV019472.1|DV019472	376	-32.3	0.000601
Asu-miR-novel-370-5p	21	15	gi|24468206|gb|CA305147.1|CA305147	553	-33.7	0.000791
Asu-miR-novel-371-5p	22	138	gi|171275535|gb|FE909347.1|FE909347	351	-35	0.000165
Asu-miR-novel-372-3p	22	146	gi|171285867|gb|FE915170.1|FE915170	264	-34.5	0.000146
Asu-miR-novel-373-3p	21	135	gi|20076309|gb|BQ095092.1|BQ095092	217	-34.4	6.3e-05
Asu-miR-novel-373-5p	20	2	gi|17992523|gb|BM283481.1|BM283481	599	-28.9	0.005023
Asu-miR-novel-374-5p	23	298	gi|23261825|gb|BU605655.1|BU605655	389	-38.7	7.1e-05
Asu-miR-novel-375-5p	23	5	gi|315703566|gb|ES291065.1|ES291065	326	-30.2	0.00208
Asu-miR-novel-376-5p	22	149	gi|171287111|gb|FE916374.1|FE916374	664	-36.2	0.000442
Asu-miR-novel-377-3p	22	85	gi|171284815|gb|FE916159.1|FE916159	482	-34.9	0.000364
Asu-miR-novel-378-5p	22	116	gi|22139673|gb|BQ835359.1|BQ835359	508	-32.2	0.002158
Asu-miR-novel-379-3p	24	8	gi|24467567|gb|CA304508.1|CA304508	449	-32.3	0.00172
Asu-miR-novel-380-5p	22	147	gi|17991343|gb|BM282301.1|BM282301	82	-32.9	1.4e-05
Asu-miR-novel-382-3p	24	1	gi|171291449|gb|FE918849.1|FE918849	236	-28.1	0.003796
Asu-miR-novel-383-3p	21	14	gi|171276087|gb|FE913261.1|FE913261	111	-30.3	0.000125
Asu-miR-novel-383-5p	23	36	gi|17971708|gb|BM278450.1|BM278450	516	-36.6	0.000202
Asu-miR-novel-385-3p	22	3	gi|171289756|gb|FE918516.1|FE918516	361	-28.6	0.00606
Asu-miR-novel-386-3p	22	16	gi|21058681|gb|BQ383167.1|BQ383167	383	-28.1	0.00866
Asu-miR-novel-387-3p	24	359	gi|171291428|gb|FE919954.1|FE919954	507	-49.7	0
Asu-miR-novel-388-3p	23	30	gi|18687411|gb|BM516268.1|BM516268	441	-32.1	0.002114
Asu-miR-novel-388-5p	22	58	gi|171290368|gb|FE918290.1|FE918290	571	-31	0.005295
Asu-miR-novel-391-3p	22	28	gi|17990819|gb|BM281777.1|BM281777	184	-34.3	8.3e-05
Asu-miR-novel-391-5p	22	152	gi|23262395|gb|BU606225.1|BU606225	372	-37.2	6.8e-05
Asu-miR-novel-392-5p	22	49	gi|171271802|gb|FE907467.1|FE907467	647	-31	0.005138
Asu-miR-novel-393-3p	20	94	gi|171279861|gb|FE913593.1|FE913593	657	-32.1	0.002304
Asu-miR-novel-394-5p	23	72	gi|171275787|gb|FE909470.1|FE909470	565	-35.5	0.000513
Asu-miR-novel-395-5p	21	348	gi|10803845|gb|BF049949.1|BF049949	672	-47.5	1e-06
Asu-miR-novel-396-5p	22	124	gi|171270394|gb|FE906588.1|FE906588	326	-34.8	0.000151
Asu-miR-novel-397-5p	22	191	gi|16747244|gb|BM033673.1|BM033673	117	-31.9	8.1e-05
Asu-miR-novel-399-5p	22	38	gi|171280710|gb|FE912599.1|FE912599	677	-33.7	0.001191
Asu-miR-novel-401-5p	22	63	gi|256664999|gb|GO254724.1|GO254724	507	-32.8	0.001207
Asu-miR-novel-402-3p	23	36	gi|171287685|gb|FE919434.1|FE919434	521	-48.9	0
Asu-miR-novel-402-5p	23	13	gi|20077315|gb|BQ096098.1|BQ096098	485	-41.1	1e-05
Asu-miR-novel-403-3p	22	6	gi|27926317|gb|CB100510.1|CB100510	556	-29.6	0.008561
Asu-miR-novel-404-3p	22	210	gi|171274773|gb|FE910277.1|FE910277	606	-36.5	0.000241
Asu-miR-novel-404-5p	23	98	gi|21058129|gb|BQ382615.1|BQ382615	408	-31.6	0.002512
Asu-miR-novel-405-5p	21	74	gi|23263260|gb|BU607075.1|BU607075	292	-31.4	0.000776
Asu-miR-novel-406-3p	23	9	gi|15784296|gb|BI781404.1|BI781404	517	-30.9	0.004567
Asu-miR-novel-407-3p	23	35	gi|17990412|gb|BM281370.1|BM281370	550	-32.4	0.003334
Asu-miR-novel-408-3p	23	69	gi|256664962|gb|GO254687.1|GO254687	700	-31	0.005491
Asu-miR-novel-408-5p	22	30	gi|15497846|gb|BI594359.1|BI594359	486	-32.8	0.001078
Asu-miR-novel-410-3p	22	58	gi|171291516|gb|FE917130.1|FE917130	263	-33.9	0.000128
Asu-miR-novel-411-3p	23	32	gi|171279861|gb|FE913593.1|FE913593	657	-32.3	0.003009
Asu-miR-novel-411-5p	19	1	gi|171285059|gb|FE915673.1|FE915673	596	-31.4	0.001081
Asu-miR-novel-412-3p	23	4	gi|17992550|gb|BM283508.1|BM283508	233	-26.9	0.006296
Asu-miR-novel-413-5p	22	21	gi|171275948|gb|FE914006.1|FE914006	393	-32.3	0.00082
Asu-miR-novel-415-5p	24	446	gi|27470969|gb|CA954609.1|CA954609	510	-40.6	7.9e-05
Asu-miR-novel-416-5p	22	190	gi|171286691|gb|FE916859.1|FE916859	221	-33.5	0.000142
Asu-miR-novel-417-3p	22	20	gi|27589124|gb|CB014388.1|CB014388	238	-31.4	0.000442
Asu-miR-novel-418-3p	22	913	gi|6382606|gb|AW165731.1|AW165731	456	-35.6	0.00025
Asu-miR-novel-418-5p	23	157	gi|17971552|gb|BM278294.1|BM278294	309	-33.9	0.00033
Asu-miR-novel-420-3p	22	4	gi|24467003|gb|CA303944.1|CA303944	620	-30.3	0.006029
Asu-miR-novel-420-5p	23	32	gi|18689218|gb|BM518066.1|BM518066	585	-32.6	0.002265
Asu-miR-novel-421-5p	23	221	gi|171287825|gb|FE917235.1|FE917235	631	-35.7	0.000863
Asu-miR-novel-422-3p	20	202	gi|15784743|gb|BI781851.1|BI781851	513	-36	0.00012
Asu-miR-novel-422-5p	23	151	gi|19556046|gb|BM964574.1|BM964574	579	-32.8	0.001903
Asu-miR-novel-423-5p	21	63	gi|20076223|gb|BQ095006.1|BQ095006	615	-31.9	0.002469
Asu-miR-novel-424-3p	21	372	gi|24466511|gb|CA303452.1|CA303452	601	-36.3	0.00038
Asu-miR-novel-425-3p	22	11	gi|171279879|gb|FE913611.1|FE913611	544	-29.7	0.006232
Asu-miR-novel-426-3p	22	4	gi|24467681|gb|CA304622.1|CA304622	160	-25.3	0.004827
Asu-miR-novel-426-5p	22	3	gi|15497246|gb|BI593759.1|BI593759	509	-29.5	0.003796
Asu-miR-novel-427-5p	22	49	gi|18053329|gb|BM318987.1|BM318987	212	-33.4	8.3e-05
Asu-miR-novel-428-5p	23	10	gi|15497871|gb|BI594384.1|BI594384	297	-29.8	0.002562
Asu-miR-novel-429-5p	22	160	gi|18053970|gb|BM319628.1|BM319628	476	-35.9	0.000252
Asu-miR-novel-430-5p	21	651	gi|24468003|gb|CA304944.1|CA304944	627	-36.3	0.00029
Asu-miR-novel-431-5p	23	128	gi|171279567|gb|FE911973.1|FE911973	552	-34.4	0.001005
Asu-miR-novel-432-5p	24	1	gi|171271802|gb|FE907467.1|FE907467	647	-30.5	0.006042
Asu-miR-novel-433-3p	21	32	gi|171279909|gb|FE910961.1|FE910961	177	-30.7	0.000258
Asu-miR-novel-433-5p	23	1	gi|27759334|gb|CB040090.1|CB040090	704	-30.8	0.005916
Asu-miR-novel-436-3p	22	6	gi|6382638|gb|AW165651.1|AW165651	504	-29	0.006496
Asu-miR-novel-437-3p	26	150	gi|171286374|gb|FE914480.1|FE914480	620	-45	3.1e-05
Asu-miR-novel-437-5p	23	357	gi|19556308|gb|BM964715.1|BM964715	607	-36.6	0.000556
Asu-miR-novel-438-3p	22	15	gi|171276007|gb|FE914300.1|FE914300	347	-31.1	0.001011
Asu-miR-novel-439-5p	22	86	gi|21056511|gb|BQ380997.1|BQ380997	472	-35.7	0.00022
Asu-miR-novel-440-5p	21	1416	gi|18850235|gb|BM569334.1|BM569334	641	-52.7	0
Asu-miR-novel-441-5p	21	13	gi|15497423|gb|BI593936.1|BI593936	342	-30.1	0.002394
Asu-miR-novel-443-3p	23	175	gi|76251163|gb|DV019327.1|DV019327	574	-34.1	0.001005
Asu-miR-novel-443-5p	22	127	gi|171275812|gb|FE911388.1|FE911388	649	-38.7	0.00011
Asu-miR-novel-444-5p	22	8	gi|76251630|gb|DV019794.1|DV019794	267	-29.5	0.001516
Asu-miR-novel-445-3p	20	72	gi|6382581|gb|AW165706.1|AW165706	529	-34.9	0.000355
Asu-miR-novel-446-3p	22	813	gi|76251516|gb|DV019680.1|DV019680	339	-38.8	3.8e-05
Asu-miR-novel-447-5p	22	44	gi|17971908|gb|BM278650.1|BM278650	663	-32.1	0.003349
Asu-miR-novel-448-3p	22	561	gi|15785830|gb|BI782938.1|BI782938	503	-37.5	0.00018
Asu-miR-novel-448-5p	25	11	gi|27758673|gb|CB039429.1|CB039429	618	-32.6	0.003708
Asu-miR-novel-449-3p	23	100	gi|171286111|gb|FE914709.1|FE914709	660	-34	0.002212
